# Supplementary material for: BDNF/TrkB signaling endosomes in axons coordinate CREB/mTOR activation and protein synthesis in the cell body to induce dendritic growth in cortical neurons
Source: eLife. 2023 Feb 24;12:e77455. doi: 10.7554/eLife.77455 (PMC9977295; doi:10.7554/eLife.77455)
Supplement: Figure 4—source data 1. [file elife-77455-fig4-data1.xlsx]

## Sheet: Figure 4B
BDNF-QD positive vesicles every 900 um2
	QD	BDNF-QD	BDNF-QD+Cilio D
	1.56819	20.5294	0.839889
	0.498949	15.2369	3.27678
	1.65617	17.6237	5.90325
	0.869447	23.1977	3.8991
	0.531481	20.876	11.0739
	1.47959	20.4019	1.97671
	1.04131	20.3297	11.6477
	0.791659	20.6381	9.15573
	1.41375	28.245	15.2449
	1.01544	27.8527	2.82805
		11.9084	2.84699
		47.2895	3.6934
		14.4131	4.26614
		21.6574	2.46626
		31.335	10.0792
		27.1947	2.63753
		44.0886	24.4567
		33.2709	2.51829
			23.7989
			4.78776
			33.7252
			5.01193
			3.83797
			14.285
			17.4837
			1.38394
Average	1.0866	24.7827	8.58173
Standard Dev	0.423289	9.51459	8.41519
Standard Error	0.133856	2.24261	1.65036

## Sheet: Figure 4E
pCREB levels 30 min
	Control	BDNF	Cilio D	Cilio D + BDNF
	0.71	6.801	0.915	2.553
	0.801	3.228	1.372	1.856
	0.571	1.839	0.719	1.154
	0.701	3.942	1.353	2.866
	1.196	1.661	1.154	5.586
	0.807	0.898	0.967	1.318
	1.175	1.445	1.091	2.306
	0.828	1.384	1.221	2.125
	0.716	4.307	0.819	0.658
	0.982	3.945	1.683	1.382
	0.976	0.743	1.16	0.851
	0.562	3.534	0.671	1.167
	0.946	7.506	1.24	3.167
	0.607	2.719	1.648	7.293
	0.846	2.428	0.787	0.898
	0.571	1.093	0.504	0.328
	0.792	1.374	0.775	1.252
	0.725	3.617	0.78	3.93
	0.967	1.174	1.13	1.795
	0.668	3.722	0.325	2.184
	2.205	2.541	0.448	0.937
	0.891	2.181	0.697	0.631
	0.873	2.932	0.55	1.683
	0.737	8.917	0.765	5.674
	2.069	7.801	1.233	2.04
	0.653	3.084	0.816	6.603
	0.598	2.018	2.222	1.223
	1.538	1.017	1.658	1.873
	0.87	5.053	0.618	1.017
	2.051	4.29	1.746	3.072
	2.375	3.937	0.13	2.79
	0.935	0.887	0.823	6.234
	0.691	3.545	1.179	1.662
	1.206	2.897	4.415	4.355
	2.465	2.195	1.237	0.515
	0.887	0.314	0.214	2.243
	0.504	1.024	2.024	0.622
	0.472	2.283	0.654	0.113
	0.975	2.675	0.741	0.868
	0.038	2.037	0.521	0.26
	0.919	1.761	0.415	1.042
	1.664	2.321	2.085	1.442
	0.908	3.436	1.348	0.33
	0.292	2.629	0.154	1.678
	1.241	2.275	0.421	0.957
	2.238	2.077	0.13	2.792
	1.319	2.798	4.69	0.705
	0.166	1.983	2.338	0.791
	1.568	6.381	0.652	1.439
	0.917	1.894	1.053	0.651
	0.595	1.625	1.107	2.538
	1.559	7.465	2.355	0.565
	4.39	3.236	0.122	1.332
	2.533	4.613	0.303	0.649
	1.691	3.888	0.124	0.295
	1.282	1.707	0.312	0.716
	0.443	1.329	0.269	3.338
	1.292	0.931	0.241	0.902
	1.183	0.997	1.194	4.432
	0.238	1.088	0.34	2.994
	0.786	0.665	2.468	0.235
	0.785	4.471	0.169	1.744
	0.848	0.532	0.35	1.397
	0.681	9.251	0.188	2.421
	1.422	6.314	0.218	2.481
	1.642	2.205	0.135	1.049
	3.246	9.124	0.455	1.214
	0.273	0.919	0.246	1.814
	1.477	3.772	0.408	3.562
	1.514	3.286	1.462	0.239
	1.115	0.751	0.338	3.177
	0.319	4.106	0.374	1.823
	0.238	3.744	1.682	2.934
	0.562	0.806	1.267	5.517
	0.466	3.762	0.376	2.778
	1.322	2.244	1.476	4.158
	1.225	4.241	1.152	2.949
	0.933	3.407	0.425	1.874
	0.292	1.528	2.064	1.66
	0.834	1.831	1.038	1.303
	1.231	4.958		1.545
	1.521	3.786		4.015
	1.494	2.562		3.562
	0.479	1.667		3.171
	0.126	2.673		4.491
	0.167	1.098		2.308
	0.289	2.108		3.056
	1.122	1.46		2.231
	0.276	0.232		1.404
	0.269	1.761		3.479
	0.099	2.465		2.665
	0.126			0.519
	1.272			1.316
	0.078
	0.848
Average	0.999947	2.91375	0.986862	2.11573
Standard Dev	0.70321	2.00571	0.837996	1.53426
Standard Error	0.0721478	0.210256	0.0936908	0.159095

## Sheet: Figure 4F
pCREB levels 180 min
	Control	BDNF	Cilio D	Cilio D + BDNF
	0.689	3.571	1.976	0.824
	0.589	1.115	0.405	1.071
	0.746	1.918	0.347	2.011
	1.698	2.731	1.154	0.918
	0.755	3.632	1.344	0.308
	0.852	0.736	0.828	0.588
	0.879	3.67	0.749	0.511
	1.066	3.363	1.565	1.099
	0.861	2.604	0.807	0.945
	0.677	1.39	1.417	0.115
	0.885	1.665	0.876	0.89
	0.782	2.203	0.725	2.17
	1.245	1.429	1.356	0.857
	0.903	2.599	0.894	0.764
	1.172	4.621	0.366	1.247
	0.801	1.137	0.287	0.769
	0.589	1.291	1.467	0.648
	0.921	0.665	1.962	0.511
	1.855	5.33	1.709	0.841
	0.918	3.467	1.247	0.549
	0.924	1.566	2.791	1.016
	0.804	2.434	0.758	1.192
	0.792	3.192	0.901	0.819
	0.65	1.945	0.44	1.67
	1.118	3.703	0.324	0.412
	0.707	0.544	0.44	0.681
	0.868	0.616	2.39	0.604
	0.258	0.694	2.764	0.39
	1.198	0.407	1.824	0.374
	0.434	2.053	0.978	0.72
	0.352	1.498	0.731	0.637
	4.159	2.203	0.83	0.544
	0.621	1.069	0.308	0.467
	1.962	1.519	1.462	0.631
	0.846	2.168	0.692	1.296
	0.484	1.884	0.407	0.518
	1.236	1.222	0.176	1.716
	0.742	1.991	0.995	0.927
	1.099	2.642	0.473	0.747
	1.071	2.849	0.879	1.833
	1.258	2.774	0.615	1.375
	0.907	2.996	1.033	1.616
	0.621	1.787	2.44	1.816
	0.841	1.525	0.22	0.918
	1.275	1.289	1.001	1.627
	0.571	3.417	0.865	1.307
	0.588	3.135	0.641	1.253
	0.835	1.672	0.702	1.165
	0.352	2.893	0.236	2.418
	1.099	2.461	2.256	2.487
	1.874	2.351	0.611	0.838
	0.775	2.649	0.541	1.411
	0.489	1.901	0.551	1.102
	0.835	1.662	0.759	1.793
	0.89	3.004	2.493	1.64
	1.571	1.692	0.859	1.491
	1.024	3.446	1.144	0.858
	2.675	3.947	1.324	2.169
	0.9	1.064	0.598	2.484
	1.608	1.994	2.148	2.514
	0.858	1.164	2.326	0.506
	0.386	2.383	2.621	0.208
	0.34	1.627	1.892	0.397
	0.172	2.944	0.209	3.237
	0.659	2.719	0.091	2.591
	1.632	3.266	0.016	0.326
	0.649	2.32	0.493	0.8
	0.287	1.297	0.153	0.336
	2.031	0.48	0.123	0.288
	0.71	1.075	0.498	2.315
	2.129	1.383	0.346	0.387
	0.516	2.673	1.51	0.866
	1.732	1.924	1.99	2.396
	1.541	3.142	1.659	0.218
	1.768	1.357	0.735	0.244
	0.544	1.421	0.183	0.086
	0.482	1.306	0.261	1.507
	0.376	1.908	1.095	0.942
	1.48	0.404	0.355	0.263
	1.225	2.762	0.982	1.056
	1.528	1.526	0.192	0.073
	2.313	1.039	1.689	0.62
	0.339		1.569	0.211
	0.363		0.473	0.318
	0.241		1.175	0.477
	1.317		2.412	0.601
	0.827		1.93	0.673
	1.154		0.399	0.913
	0.237		1.772	1.003
	0.371		0.449	0.757
	1.306		0.647	3.048
	1.306			1.271
	1.423			0.956
	1.404			1.196
	0.553			1.048
	0.673			1.082
	0.88			1.381
	1.276			1.507
	0.409			1.732
	0.44			2.017
	0.333			2.112
	1.506			2.259
				1.065
				1.874
				0.482
				1.737
				1.511
				1.376
				0.916
				0.479
				1.401
Average	0.979529	2.11116	1.02556	1.10069
Standard Dev	0.594796	1.014	0.720315	0.692864
Standard Error	0.0588936	0.111977	0.0755095	0.0657637

## Sheet: Figure 4H
Number of primary dendrites
	Control	BDNF	Cilio D	Cilio D + BDNF
	4	11	6	9
	4	11	5	7
	3	10	4	12
	5	8	7	11
	5	10	5	10
	4	7	4	5
	7	11	7	10
	5	7	6	7
	5	7	9	7
	6	7	8	7
	3	9	10	12
	7	10	7	9
	3	13	6	6
	4	6	5	11
	5	7	6	11
	6	9	7	5
	8	7	9	7
	7	9	6	8
	5	10	8	8
	5	9	5	18
	7	8		5
	4	5		10
	4	12		10
	7	11		7
	6	10		6
	6	14		5
	6	10		9
	10	7		6
	8	8		7
	8	11		6
	8	12		8
	6	12		8
	5	8		11
	5	11
	6	7
	5	11
	8	8
	11	10
	7	10
	8	14
	5	17
	9	7
	5	9
	5	9
	3	7
	10	7
	8	11
	6	8
	5	14
	5	12
	4	14
	4	11
	4	11
	7	9
	8	15
	6	13
	8	15
	5	12
	7	8
	6	12
	7	11
	8	16
	10
	6
	4
	14
	6
Average	6.13433	10.0806	6.5	8.42424
Standard Dev	2.08091	2.6445	1.67017	2.73896
Standard Error	0.254223	0.335852	0.373462	0.476791

## Sheet: Figure 4I
Branching points
	Control	BDNF	Cilio D	Cilio D + BDNF
	6	12	3	7
	6	11	7	9
	6	16	4	3
	7	8	8	4
	7	14	4	7
	6	11	6	3
	6	14	4	4
	10	13	6	15
	7	7	7	5
	9	10	8	5
	3	10	21	8
	6	7	9	6
	8	12	10	8
	6	8	12	11
	6	9	5	15
	5	11	9	3
	5	11	10	6
	10	11	5	5
	8	10	17	18
	4	10	7	22
	6	13		10
	4	14		16
	3	19		12
	4	11		9
	6	7		6
	5	9		7
	7	8		8
	6	9		5
	6	13		7
	13	11		3
	5	12		10
	10	17		11
	4	16		5
	6	15
	5	17
	3	7
	9	19
	3	14
	3	10
	4	15
	6	7
	4	14
	3	14
	6	5
	5	12
	6	10
	4	14
	10	16
	5	26
	11	19
	7	14
	7	17
	12	14
	13	28
	6	17
	7	18
	7	15
	5	13
	5	9
	11	10
	3	22
	13
	7
	3
	3
	8
	6
Average	6.35821	12.8689	8.1	8.27273
Standard Dev	2.59779	4.46645	4.45917	4.6521
Standard Error	0.317371	0.57187	0.997101	0.809827

## Sheet: Figure 4J
Sholl
Distance um	Control
5	1	3	6	4	3	5	1	2	2	2	2	1	1	1	3	2	3	1	1	1	1	1		1	2	1	1	1	3	1	1	1	1	1	1	1	1	1		1	1	1	1	4	1	1	2	2	3
10	6	4	7	7	5	5	4	2	3	3	4	1	5	2	7	3	7	3	9	5	7	3		6	6	5	3	9	8	7	3	6	7	5	3	3	9	5		7	3	3	5	4	4	7	5	9	3
15	5	3	1	7	5	4	4	2	3	5	4	1	4	3	5	2	6	5	10	6	8	4		13	5	6	4	9	7	9	9	6	10	6	5	3	13	4		6	4	6	6	4	3	11	11	6	2
20	7	5	1	7	8	4	4	2	2	6	4	2	4	4	4	2	4	6	13	10	6	5		15	7	5	3	10	10	9	11	4	12	7	4	3	10	5		8	5	7	5	5	4	12	9	8	4
25	6	7	1	5	8	4	5	3	4	5	5	2	6	3	2	3	4	3	8	9	8	5		10	5	5	4	6	7	9	7	8	11	8	5	3	7	8		6	3	5	5	4	5	10	7	8	5
30	5	6	1	4	7	4	7	3	6	5	4	3	5	7	1	4	3	2	6	7	7	7		3	5	5	3	5	8	10	7	8	10	6	5	2	3	6		4	3	3	4	3	6	12	5	9	4
35	5	7	1	4	8	3	6	4	7	5	3	2	6	9	1	4	2	7	3	6	4	6		1	3	4	2	6	9	10	6	5	7	6	3	2	3	5		3	2	2	3	3	4	13	4	5	6
40	4	6	2	2	5	3	6	4	8	6	3	2	5	7	1	2	2	6	3	6	4	6		0	3	3	2	6	6	7	5	6	6	4	4	3	2	3		2	1	2	3	3	3	13	2	4	5
45	3	4	2	2	6	3	7	3	5	7	4	2	5	4	1	2	2	5	2	4	3	6		0	4	2	3	5	5	9	4	6	4	3	4	3	2	3		2	1	2	3	2	2	9	2	5	6
50	3	4	1	2	2	3	5	3	5	6	4	2	5	1	1	2	2	3	2	4	1	5		0	3	2	4	4	5	7	3	5	3	3	2	3	1	3		2	1	3	3	2	2	5	2	6	8
55	3	2	1	2	3	2	4	2	7	5	4	3	4	1	2	3	3	3	2	4	0	5		0	3	4	2	4	4	6	2	4	3	3	2	3	1	3		2	1	2	4	2	2	5	1	2	7
60	3	0	1	2	1	1	4	1	4	4	3	2	4	1	2	3	3	4	3	2	0	4		0	2	4	2	2	4	5	2	2	2	3	1	3	1	2		3	1	1	6	3	3	4	1	2	6
65	1	0	2	1	2	1	4	1	5	4	2	2	4	1	2	3	3	2	4	1	0	5		0	2	6	2	0	3	4	2	1	1	3	0	5	1	1		4	1	1	4	3	3	4	1	1	4
70	1	0	1	1	2	1	4	1	4	4	1	2	4	1	4	2	2	2	2	1	0	3		0	1	2	1	0	3	4	2	0	1	3	0	4	0	2		4	1	1	10	3	5	5	1	1	3
75	0	0	4	1	2	1	3	2	4	3	1	2	4	1	1	2	2	2	2	1	0	3		0	1	3	1	0	2	3	1	0	1	2	0	3	0	2		4	1	1	4	3	4	4	1	1	2
80	0	0	2	1	2	1	1	2	3	2	1	2	3	1	1	1	3	2	1	1	0	3		0	1	1	1	0	2	1	1	0	1	2	0	3	0	2		4	1	2	3	3	3	3	1	1	2
85	0	0	2	1	2	1	1	3	3	2	1	2	3	2	1	1	1	2	1	1	0	3		0	1	1	1	0	2	0	1	0	0	2	0	3	0	2		5	2	2	1	3	2	3	1	1	2
90	0	0	2	1	2	1	0	2	0	2	1	2	2	1	1	1	1	2	1	1	0	2		0	1	0	1	0	2	0	1	0	0	1	0	4	0	1		4	3	2	1	3	3	2	0	1	1
95	0	0	2	1	2	1	0	0	0	1	1	2	3	1	1	1	1	3	1	1	0	2		0	0	0	1	0	2	0	1	0	0	0	0	3	0	2		3	3	3	1	3	5	2	0	2	1
100	0	0	2	1	2	2	0	0	0	1	1	2	1	2	1	1	1	1	1	2	0	2		0	0	0	1	0	1	0	1	0	0	0	0	3	0	2		2	3	4	2	3	4	2	0	1	1
Distance um	BDNF
5	1	1	1	4	1	2	1	2	1	1	2	2	1	1	1	2	3	1	1	1	1	1	1	1	1	7	1	1	3	2	1	1	3	3	3	1	5	4	1	6	4	1	1	1	1	1	1	1	1
10	9	11	6	4	7	7	5	5	6	8	4	6	9	11	4	4	7	3	4	7	11	7	5	11	5	4	9	5	2	6	11	10	8	6	4	3	7	6	6	8	3	7	11	4	6	3	7	3	10
15	7	13	7	6	6	8	9	7	8	6	5	8	10	11	9	6	11	5	8	8	8	8	4	13	10	6	13	9	5	9	15	15	18	6	5	2	10	8	8	10	4	14	14	6	11	7	8	6	14
20	9	9	8	6	7	12	8	8	8	5	8	8	8	7	9	6	13	6	9	9	8	5	5	13	10	5	12	9	8	8	13	15	14	5	11	3	11	6	12	8	3	14	18	4	13	9	10	8	10
25	10	8	6	6	7	13	5	10	7	6	8	7	6	4	6	4	10	11	11	7	4	5	9	16	9	4	10	5	11	8	11	13	12	9	16	2	13	7	16	7	6	11	22	5	17	12	7	9	14
30	6	5	4	4	8	10	3	5	6	6	4	5	6	2	5	2	9	6	11	7	2	3	7	16	5	7	7	6	13	8	7	11	13	10	13	6	11	4	16	5	4	7	18	6	17	12	6	10	14
35	1	2	4	4	8	9	2	5	4	6	5	4	7	2	6	2	8	6	5	6	2	3	6	17	4	4	6	4	12	6	5	8	10	10	13	3	8	1	16	6	5	5	18	5	17	12	8	10	12
40	4	2	1	4	5	9	2	4	4	8	4	2	7	2	4	2	6	9	4	5	1	4	7	12	5	2	2	2	12	6	4	8	8	14	13	4	9	1	14	5	6	4	15	6	12	7	6	9	7
45	6	3	1	4	4	6	2	4	3	5	5	3	8	2	2	2	6	7	4	5	1	4	8	7	3	2	2	2	12	6	5	7	6	14	17	5	8	1	12	4	8	5	13	6	10	4	5	8	6
50	6	2	2	4	4	7	2	5	2	5	6	3	9	3	5	2	6	5	3	3	1	3	6	5	3	1	1	1	10	4	3	5	5	12	8	3	8	1	11	2	6	3	11	6	10	4	6	8	3
55	5	2	2	3	4	6	2	4	3	5	5	1	7	2	1	3	2	4	3	3	0	2	5	4	3	1	1	0	8	2	3	6	2	11	10	3	8	1	8	3	4	2	8	4	11	3	5	7	2
60	4	2	4	3	4	5	2	3	2	6	5	1	8	2	1	2	2	3	2	3	0	1	6	4	2	1	1	0	7	1	2	5	2	11	6	6	6	1	8	1	4	3	7	2	8	5	5	6	1
65	4	2	1	3	6	7	2	2	2	7	4	3	7	3	1	2	2	3	2	2	0	2	5	5	2	7	1	0	6	1	2	6	2	6	8	4	5	4	10	1	2	3	4	2	7	5	5	6	1
70	4	2	0	3	5	6	2	1	2	5	3	0	7	3	0	2	4	3	2	2	0	1	6	3	1	8	2	0	5	1	2	5	2	5	3	8	3	1	8	1	2	3	4	4	6	4	3	5	1
75	3	2	3	2	4	6	2	1	1	3	1	0	6	4	0	2	3	3	2	3	0	2	6	3	0	2	1	0	3	1	3	4	2	4	3	4	3	1	6	1	1	3	2	3	2	3	3	5	1
80	5	2	4	1	3	5	2	1	1	3	1	0	3	5	0	2	2	3	2	3	0	2	6	4	0	2	1	0	3	1	2	3	1	5	3	4	2	1	4	3	1	1	2	2	2	4	2	4	1
85	4	3	3	1	3	5	2	2	1	3	1	0	3	5	0	2	2	2	2	3	0	1	5	4	0	1	3	0	2	4	2	2	1	1	1	4	6	0	4	3	1	1	2	3	2	4	3	3	1
90	6	3	1	1	2	4	3	2	1	2	1	0	2	4	0	3	2	2	1	2	0	2	4	2	0	3	2	0	2	1	2	1	0	1	1	4	1	0	4	2	1	1	3	4	2	2	3	3	1
95	4	3	3	5	2	4	0	2	1	2	1	0	2	2	0	5	1	2	2	2	0	1	3	3	0	2	1	0	2	1	2	1	0	1	0	3	0	0	4	3	1	1	3	3	1	3	4	3	0
100	2	2	4	2	3	2	0	1	1	2	1	0	2	3	0	2	0	2	1	2	0	1	3	2	0	3	1	0	2	1	4	2	0	1	0	3	0	0	4	1	0	1	3	2	1	2	3	3	0
Distance um	Cilio D
5	3	2	1	2	4	3	4	1	1	3	1	1	1	4	2	1	1	2	2	2
10	6	4	3	4	3	4	6	6	8	5	8	8	6	6	7	4	8	5	7	5
15	6	3	3	5	3	3	7	8	10	9	11	9	7	6	7	9	11	7	9	5
20	5	3	3	4	5	4	5	9	12	10	12	9	10	13	7	12	11	6	11	6
25	5	2	3	5	5	4	2	10	8	9	16	9	11	12	6	11	7	6	8	3
30	4	7	4	2	5	5	1	9	8	8	16	7	12	13	3	9	7	6	7	4
35	5	4	4	5	5	5	1	8	7	5	12	6	6	10	3	9	7	7	8	2
40	2	6	3	4	5	5	1	7	4	3	9	5	4	8	3	8	6	4	5	2
45	3	3	3	2	5	5	1	7	4	1	7	5	5	6	3	6	7	4	4	2
50	2	3	3	1	5	5	1	5	4	1	8	5	3	3	3	6	6	4	3	2
55	3	1	3	1	3	6	1	3	3	0	7	6	1	2	2	5	5	4	1	1
60	3	1	5	1	4	6	1	2	2	0	6	6	1	1	1	5	5	5	1	1
65	2	2	5	1	4	7	2	1	2	0	6	5	0	1	1	1	4	4	1	1
70	0	2	5	1	3	7	1	2	3	0	5	4	0	0	0	1	3	3	1	1
75	0	2	5	1	3	6	1	1	3	0	5	3	0	0	0	2	1	3	1	1
80	0	2	3	1	3	4	2	1	2	0	3	4	0	0	0	2	1	3	1	1
85	0	2	3	1	3	5	1	0	2	0	2	3	0	0	0	2	1	3	1	1
90	0	0	3	1	3	4	2	0	2	0	1	2	0	0	0	2	1	3	1	1
95	0	0	4	2	3	3	2	0	2	0	1	2	0	0	0	2	1	4	1	1
100	0	0	3	2	2	3	0	0	2	0	1	2	0	0	0	1	1	4	1	2
Distance um	Cilio D + BDNF
5	2	2	1	2	2	3	2	1	1	1	1	1	1	1	1	1	5	6	1	1	2	1	5	1	1	3	3	2	2	3	1	1	1
10	3	6	6	7	5	4	3	6	6	5	7	9	3	12	7	5	8	7	5	12	5	12	8	7	8	3	6	6	7	5	6	7	9
15	6	6	10	10	9	4	6	8	6	4	14	8	3	11	13	5	7	8	10	14	7	10	10	7	8	4	8	5	10	5	10	9	7
20	7	11	13	13	9	3	9	7	7	7	12	8	3	11	17	4	4	4	9	11	8	14	13	8	8	8	9	5	5	3	13	6	4
25	11	8	13	9	5	2	9	5	5	7	9	10	5	9	15	3	2	2	6	8	8	8	9	8	7	7	8	5	4	1	14	4	2
30	13	5	8	7	4	2	8	5	6	8	7	9	7	8	14	2	2	2	7	8	10	8	5	8	3	5	7	3	4	1	15	5	1
35	8	3	8	2	3	2	7	5	4	6	5	6	6	4	12	2	2	2	5	7	7	6	5	5	2	6	6	3	3	1	10	5	1
40	6	3	8	2	3	2	6	5	4	4	4	6	7	4	11	2	1	2	4	8	9	7	5	5	2	5	6	2	2	1	8	5	1
45	6	3	2	2	2	1	6	5	3	2	7	4	5	2	11	2	1	2	6	10	10	6	5	4	2	5	7	3	2	1	7	5	2
50	5	2	1	2	0	1	3	5	3	2	6	4	2	1	7	2	1	2	8	8	5	7	5	5	3	4	6	2	1	1	5	3	2
55	5	2	0	1	0	1	1	5	8	2	5	3	1	1	4	2	1	1	5	8	6	4	5	4	3	4	4	3	1	1	5	3	2
60	4	2	0	1	0	1	1	5	2	2	5	4	1	1	5	2	1	1	4	8	5	3	4	4	3	3	4	3	1	1	5	3	1
65	1	2	0	0	0	1	1	4	3	1	5	3	1	1	4	2	2	1	3	9	6	3	3	4	3	3	2	2	0	1	3	2	1
70	1	2	0	0	0	1	0	3	1	1	3	1	1	2	4	2	2	2	8	5	6	2	3	4	2	3	1	1	0	1	3	2	1
75	1	2	0	0	0	1	0	2	1	1	2	2	1	1	4	2	2	2	7	6	4	2	3	5	2	4	1	1	0	1	2	2	1
80	1	3	0	0	0	1	0	2	1	1	2	1	1	1	4	2	2	2	5	5	4	1	4	5	4	4	1	1	0	1	2	3	1
85	1	3	0	0	0	1	0	2	1	1	1	1	1	1	3	2	3	2	6	5	4	1	4	6	2	4	1	2	0	0	2	3	1
90	1	3	0	0	0	1	0	3	1	1	1	1	1	1	3	2	6	2	8	6	3	1	4	4	3	4	0	2	0	0	1	3	1
95	1	2	0	0	0	1	0	4	1	1	1	1	2	1	3	2	4	3	4	6	3	2	1	1	1	4	0	2	0	0	2	4	1
100	1	2	0	0	0	1	0	3	1	1	1	1	2	1	3	2	4	3	5	5	3	2	1	1	1	2	0	2	0	0	3	3	1
[truncated: 14 more columns]
