# Supplementary material for: BDNF/TrkB signaling endosomes in axons coordinate CREB/mTOR activation and protein synthesis in the cell body to induce dendritic growth in cortical neurons
Source: eLife. 2023 Feb 24;12:e77455. doi: 10.7554/eLife.77455 (PMC9977295; doi:10.7554/eLife.77455)
Supplement: Figure 5—figure supplement 1—source data 1. — Original Western blots supporting Figure 5—figure supplement 1. This source data contains the original Western blots that supports the Figure 5—figure supplement 1. The images are separated in folders each one corresponding to independent experiments (N1, N2, N3). In the original pictures, the order of lines is the same than in Figure 5—figure supplement 1B and the name of the file indicates the antibody used to develop the nitrocellulose membrane. [file elife-77455-fig5-figsupp1-data1.zip]

Archive with 45 entries (41 files):
- Supplementary Figure 3 WB/
- __MACOSX/._Supplementary Figure 3 WB
- Supplementary Figure 3 WB/.DS_Store
- __MACOSX/Supplementary Figure 3 WB/._.DS_Store
- Supplementary Figure 3 WB/N1/
- __MACOSX/Supplementary Figure 3 WB/._N1
- Supplementary Figure 3 WB/N3/
- __MACOSX/Supplementary Figure 3 WB/._N3
- Supplementary Figure 3 WB/N2/
- __MACOSX/Supplementary Figure 3 WB/._N2
- Supplementary Figure 3 WB/N1/ptrkb816 20190104_120116_Ch.tif
- __MACOSX/Supplementary Figure 3 WB/N1/._ptrkb816 20190104_120116_Ch.tif
- Supplementary Figure 3 WB/N1/pakt 20181228_120934_Ch+Marker.tif
- __MACOSX/Supplementary Figure 3 WB/N1/._pakt 20181228_120934_Ch+Marker.tif
- Supplementary Figure 3 WB/N1/.DS_Store
- __MACOSX/Supplementary Figure 3 WB/N1/._.DS_Store
- Supplementary Figure 3 WB/N1/ponceau_red 20181227_150017_Co.tif
- __MACOSX/Supplementary Figure 3 WB/N1/._ponceau_red 20181227_150017_Co.tif
- Supplementary Figure 3 WB/N1/akt_total 20181228_121531_Ch+Marker.jpg
- __MACOSX/Supplementary Figure 3 WB/N1/._akt_total 20181228_121531_Ch+Marker.jpg
- Supplementary Figure 3 WB/N1/trkb total  20190104_124721_Ch.tif
- __MACOSX/Supplementary Figure 3 WB/N1/._trkb total  20190104_124721_Ch.tif
- Supplementary Figure 3 WB/N3/.DS_Store
- __MACOSX/Supplementary Figure 3 WB/N3/._.DS_Store
- Supplementary Figure 3 WB/N3/ptrkB 20190621_143341_Ch+Marker.jpg
- __MACOSX/Supplementary Figure 3 WB/N3/._ptrkB 20190621_143341_Ch+Marker.jpg
- Supplementary Figure 3 WB/N3/akt total ln3 20190705_134305_Ch+Marker.jpg
- __MACOSX/Supplementary Figure 3 WB/N3/._akt total ln3 20190705_134305_Ch+Marker.jpg
- Supplementary Figure 3 WB/N3/gapkoin3   20190621_135640_Ch+Marker.jpg
- __MACOSX/Supplementary Figure 3 WB/N3/._gapkoin3   20190621_135640_Ch+Marker.jpg
- Supplementary Figure 3 WB/N3/pakt   20190621_134731_Ch+Marker.jpg
- __MACOSX/Supplementary Figure 3 WB/N3/._pakt   20190621_134731_Ch+Marker.jpg
- Supplementary Figure 3 WB/N3/trkB total n3 20190705_133722_Ch+Marker.jpg
- __MACOSX/Supplementary Figure 3 WB/N3/._trkB total n3 20190705_133722_Ch+Marker.jpg
- Supplementary Figure 3 WB/N2/ptrkB n2 20190130_162713_Ch+Marker.jpg
- __MACOSX/Supplementary Figure 3 WB/N2/._ptrkB n2 20190130_162713_Ch+Marker.jpg
- Supplementary Figure 3 WB/N2/.DS_Store
- __MACOSX/Supplementary Figure 3 WB/N2/._.DS_Store
- Supplementary Figure 3 WB/N2/akt total  n2 20190130_163647_Ch+Marker.jpg
- Supplementary Figure 3 WB/N2/trkb total n2 20190130_165717_Ch+Marker.jpg
- __MACOSX/Supplementary Figure 3 WB/N2/._trkb total n2 20190130_165717_Ch+Marker.jpg
- Supplementary Figure 3 WB/N2/pakt  n2 20190130_162057_Ch+Marker.jpg
- __MACOSX/Supplementary Figure 3 WB/N2/._pakt  n2 20190130_162057_Ch+Marker.jpg
- Supplementary Figure 3 WB/N2/ponceau n2 nmp 20190129_150449_Co.tif
- __MACOSX/Supplementary Figure 3 WB/N2/._ponceau n2 nmp 20190129_150449_Co.tif
