# Supplementary material for: BDNF/TrkB signaling endosomes in axons coordinate CREB/mTOR activation and protein synthesis in the cell body to induce dendritic growth in cortical neurons
Source: eLife. 2023 Feb 24;12:e77455. doi: 10.7554/eLife.77455 (PMC9977295; doi:10.7554/eLife.77455)
Supplement: Figure 7—figure supplement 2—source data 1. — In the original pictures, the order of lines is the same than in Figure 7—figure supplement 2 and the name of the file indicates the antibody used to develop the nitrocellulose membrane. [file elife-77455-fig7-figsupp2-data1.zip]

Archive with 18 entries (17 files):
- Supplementary Figure 4 WB/
- __MACOSX/._Supplementary Figure 4 WB
- Supplementary Figure 4 WB/pAkt_s473.png
- __MACOSX/Supplementary Figure 4 WB/._pAkt_s473.png
- Supplementary Figure 4 WB/pS6 s235_236.jpg
- __MACOSX/Supplementary Figure 4 WB/._pS6 s235_236.jpg
- Supplementary Figure 4 WB/p4EB-P1.jpg
- __MACOSX/Supplementary Figure 4 WB/._p4EB-P1.jpg
- Supplementary Figure 4 WB/4EB-P1_total.jpg
- __MACOSX/Supplementary Figure 4 WB/._4EB-P1_total.jpg
- Supplementary Figure 4 WB/TrkB_total.jpg
- __MACOSX/Supplementary Figure 4 WB/._TrkB_total.jpg
- Supplementary Figure 4 WB/GAPDH.jpg
- __MACOSX/Supplementary Figure 4 WB/._GAPDH.jpg
- Supplementary Figure 4 WB/Akt_total.jpg
- __MACOSX/Supplementary Figure 4 WB/._Akt_total.jpg
- Supplementary Figure 4 WB/pTrkB515jpg.jpg
- __MACOSX/Supplementary Figure 4 WB/._pTrkB515jpg.jpg
